# Supplementary material for: Fucoidan-Mediated Biogenic Gold Nanoparticles from Padina tetrastromatica: In Vitro and In Silico Evaluation of Multifunctional Biological Activities
Source: Pharmaceuticals (Basel). 2026 Jun 23;19(7):976. doi: 10.3390/ph19070976 (PMC13414932; doi:10.3390/ph19070976)
Supplement: Supplementary file 1 [file pharmaceuticals-19-00976-s001.zip]

Archive with 1 entries (1 files):
- pharmaceuticals-4333085-supplementary.pdf
